# Supplementary material for: RNA Interference of Phenoloxidases of the Fall Armyworm, Spodoptera frugiperda, Enhance Susceptibility to Bacillus thuringiensis Protein Vip3Aa19
Source: Insects. 2022 Nov 10;13(11):1041. doi: 10.3390/insects13111041 (PMC9699050; doi:10.3390/insects13111041)
Supplement: Supplementary file 1 [file insects-13-01041-s001.zip]

Archive with 1 entries (1 files):
- insects-1996846-supplementary.pdf
